# Supplementary material for: Genome-wide identification of Diacylglycerol Acyltransferases (DGAT) family genes influencing Milk production in Buffalo
Source: BMC Genet. 2020 Mar 6;21:26. doi: 10.1186/s12863-020-0832-y (PMC7059399; doi:10.1186/s12863-020-0832-y)
Supplement: Supplementary file 2 — Additional file 2 Details of Genome-wide identified DGAT family members in Bos taurus. [file 12863_2020_832_MOESM2_ESM.xlsx]

## Sheet: Sheet1
Genes (Transcripts)	Protein name	Chromsome	CDS_start/bp	CDS_end/bp	Protein identifier	Amino acids	Description
DGAT1 (2)	DGAT1	BTA14	604179	612782	NP_777118.2	489	diacylglycerol O-acyltransferase 1
	DGAT1.1	BTA14	603983	612782	XP_024857181.1	566	diacylglycerol O-acyltransferase 1 isoform X1
	DGAT1.2	BTA14	603990	614153	XP_024857182.1	467	diacylglycerol O-acyltransferase 1 isoform X2
DGAT2 (1)	DGAT2	BTA15	55160672	55193146	NP_991362.2	361	diacylglycerol O-acyltransferase 2
DGAT2L1/MOGAT1 (2)	DGAT2L1	BTA2	110844009	110873230	NP_001001153.1	335	2-acylglycerol O-acyltransferase 1
	DGAT2L1.1	BTA2	110843551	110878526	XP_024855188.1	277	2-acylglycerol O-acyltransferase 1 isoform X1
DGAT2L3/AWAT1 (1)	DGAT2L3	BTAX	80203297	80209364	NP_001179612.1	328	acyl-CoA wax alcohol acyltransferase 1
DGAT2L4/AWAT2 (1)	DGAT2L4	BTAX	80394502	80404995	XP_002700092.3	333	acyl-CoA wax alcohol acyltransferase 2
DGAT2L5/MOGAT2 (5)	DGAT2L5	BTA15	54984040	54996680	NP_001098440.1	193	monoacylglycerol O-acyltransferase 2
	DGAT2L5.1	BTA15	54884856	54899540	XP_024830812.1	334	monoacylglycerol O-acyltransferase 2 isoform X1
	DGAT2L5.2	BTA15	54884911	54897038	NP_001001154.1	226	monoacylglycerol O-acyltransferase 2
	DGAT2L5.3	BTA15	55112821	55124659	NP_001092606.1	332	2-acylglycerol O-acyltransferase 2
	DGAT2L5.4	BTA15	54940726	54955595	XP_024831367.1	328	2-acylglycerol O-acyltransferase 2
DGAT2L6 (1)	DGAT2L6	BTAX	80257126	80278440	NP_001095331.2	339	diacylglycerol O-acyltransferase 2-like protein 6
DGAT2L7/MOGAT3 (1)	DGAT2L7	BTA25	35507529	35513210	XP_024841027.1	417	2-acylglycerol O-acyltransferase 3
