# Supplementary material for: Genome-wide identification of Diacylglycerol Acyltransferases (DGAT) family genes influencing Milk production in Buffalo
Source: BMC Genet. 2020 Mar 6;21:26. doi: 10.1186/s12863-020-0832-y (PMC7059399; doi:10.1186/s12863-020-0832-y)
Supplement: Supplementary file 9 — Additional file 9. The identified SNP within 0.5 Mb genomic window around each DGAT in buffalo. [file 12863_2020_832_MOESM9_ESM.xlsx]

## Sheet: Sheet1
DGAT1-Window	A1021	A1045	A1113	A1120	A1121	A1151	A1168	A1173	A1275	A1309	A1324	A1326.5	A1326	A1339	A1345	A1367	A1371	A1399	A1409	A1462	A1486	A1490	A1510	A1518	A1539	A1540	A1541	A1545	A1553	A1570	A1574	A1575	A1578	A1580	A1582	A1585	A1589	A1591	A1597	A1598	A1602	A1603	A1604	A1607	A1608	A1610	A1624	A1627	A1634
Affx-79591054	AC	AC	CC	CC	CC	CC	AC	CC	CC	CC	CC	AC	CC	AC	AC	AC	AC	CC	CC	CC	CC	CC	CC	CC	CC	CC	AC	CC	CC	CC	CC	AC	AC	CC	CC	CC	CC	AC	CC	AC	AC	CC	CC	CC	CC	CC	CC	CC	CC
Affx-79546922	CG	GG	GG	CG	GG	GG	GG	GG	GG	GG	CG	CG	CG	GG	GG	CG	GG	CG	CG	GG	CG	GG	GG	CG	CG	GG	CG	CC	CG	GG	CG	CG	GG	CG	GG	CG	GG	GG	CG	CG	GG	GG	CG	GG	GG	GG	CG	GG	GG
Affx-79591055	AG	GG	AA	AG	AG	AG	AG	GG	AA	AA	AA	AA	AG	AG	AA	AA	AG	AA	AA	AG	AA	AG	AA	AA	AA	AA	AG	AA	AA	AA	GG	AG	AA	AG	AG	GG	AA	AG	AA	AG	AG	AG	AG	AA	GG	AG	AA	AA	AG
Affx-79590123	AG	AA	GG	AG	AG	GG	AG	AA	GG	GG	GG	GG	AG	AG	GG	GG	AG	GG	GG	AG	GG	AG	GG	GG	GG	GG	AG	GG	GG	GG	AA	GG	GG	AG	AG	AG	GG	GG	GG	AG	AG	AG	AG	GG	AA	AG	GG	GG	AG
Affx-79574959	AG	AA	GG	AG	AG	GG	AG	AA	GG	GG	GG	GG	AG	AG	GG	GG	AG	GG	GG	AG	GG	AG	GG	GG	GG	GG	AG	GG	GG	GG	AA	GG	GG	AG	AG	AG	GG	GG	GG	AG	AG	AG	AG	GG	AA	AG	GG	GG	AG
Affx-79553303	TT	TT	TT	TT	TT	TC	TT	TT	TT	TT	TT	TT	TT	TT	TT	TT	TT	TT	TC	TT	TC	TT	TT	TT	TT	TT	TT	TT	TT	TT	TT	TC	TT	TT	TT	TC	TT	TC	TT	TT	TT	TT	TT	TT	TT	TT	TT	TT	TT
Affx-79540093	TC	CC	TT	TC	TC	TT	TC	NA	TC	TT	TT	TT	TC	TC	TT	TT	TC	TT	TC	TC	TC	TC	TT	TT	TT	CC	TC	TC	TT	TT	CC	TT	TT	TC	TC	TC	TT	TT	TC	TC	TC	TC	TC	TT	CC	TC	TT	TT	TC
Affx-79526444	AA	AA	AA	AT	AA	AT	AT	AA	AA	AT	AT	AA	AA	AA	TT	TT	AT	AT	AA	AA	AA	AA	AA	AA	AT	AA	AA	AT	AA	AT	AA	AT	AA	AA	AA	AT	AT	AT	AA	AA	AA	AA	AA	AT	AA	AT	AA	AA	AA
Affx-79530105	TG	TT	GG	TG	TG	GG	TG	TT	TG	GG	GG	GG	TG	TG	GG	GG	TG	GG	GG	TG	GG	TG	GG	GG	GG	TT	TG	TG	GG	GG	TT	GG	GG	TG	TG	TG	GG	GG	TG	TG	TG	TG	TG	GG	TT	TG	GG	GG	TG
Affx-79573401	CC	CC	CC	CC	CC	CC	CC	CC	CC	CC	CC	CC	CC	CC	CC	CC	CC	CC	TC	CC	TC	CC	CC	CC	CC	CC	CC	CC	CC	CC	CC	CC	CC	CC	CC	CC	CC	CC	CC	CC	CC	CC	CC	CC	CC	CC	CC	CC	CC
Affx-79593588	AA	AA	AA	AA	AA	AA	AG	AG	AG	AA	AA	AA	AA	AA	AA	AA	AA	AA	AA	AA	AA	AA	AA	AA	AA	GG	AA	AG	AA	AA	AA	AA	AA	AA	AG	AA	AA	AA	AG	AA	AA	AG	AA	AA	AG	AG	AA	AA	AA
Affx-79549398	AA	GG	AG	GG	GG	GG	GG	AG	GG	GG	GG	GG	AG	GG	GG	GG	GG	GG	GG	GG	GG	AG	AG	GG	GG	GG	GG	GG	GG	GG	GG	GG	GG	GG	AG	AG	GG	GG	GG	GG	GG	GG	GG	GG	GG	GG	GG	GG	GG
Affx-79561397	AG	GG	GG	AA	AG	GG	AG	AG	AG	GG	AG	AG	AG	GG	GG	GG	GG	GG	AA	AA	AG	AG	GG	GG	GG	GG	AG	GG	AG	GG	AA	AG	GG	AA	AG	GG	GG	AG	AG	AG	AG	AA	AG	GG	AA	AG	AG	AA	AA
Affx-79527519	AA	AA	AA	AA	AA	AA	AG	AG	AA	AA	AA	AA	AA	AA	AA	AA	AA	AA	AA	AA	AA	AA	AA	AA	AA	AA	AA	AA	AA	AA	AA	AA	AA	AA	AG	AA	AA	AA	AA	AA	AA	AG	AA	AA	AG	AG	AA	AA	AA
Affx-79576255	TC	TT	TC	TT	TT	TT	TC	TC	TT	TT	TC	TT	TC	TT	CC	TC	TC	TC	TT	TT	TT	TC	CC	TT	TC	TT	TT	TC	TC	TC	TT	TT	TT	TT	TC	TC	TT	TT	TT	TT	TT	TT	TT	TC	TT	TT	TC	TT	TT
Affx-79566916	GG	GG	GG	GG	GG	GG	AG	AG	GG	GG	GG	GG	GG	GG	GG	GG	GG	GG	GG	GG	GG	GG	GG	GG	GG	GG	GG	GG	GG	GG	GG	GG	GG	GG	AG	GG	GG	GG	GG	GG	GG	AG	GG	GG	AG	AG	GG	GG	GG
Affx-79574534	AA	GG	AG	AA	AG	AG	AA	AA	AG	GG	AA	AG	AA	GG	AA	AG	AG	AG	AG	AA	GG	AA	AA	GG	AG	AG	AG	AA	AA	AG	AA	AA	GG	AG	AA	AA	GG	AA	AG	AG	AG	AA	AG	AG	AA	AG	AA	AA	AA
Affx-79530498	CC	CC	CC	CC	CC	CC	TC	TC	CC	CC	CC	CC	CC	CC	CC	CC	CC	CC	CC	CC	CC	CC	CC	CC	CC	CC	CC	CC	CC	CC	CC	CC	CC	CC	TC	CC	CC	CC	CC	CC	CC	TC	CC	CC	TC	TC	CC	CC	CC
Affx-79568406	GG	TT	TG	GG	TG	TG	TG	TG	GG	TT	GG	TG	GG	TT	GG	TG	TG	TG	TG	GG	TT	GG	GG	TT	TG	GG	TG	GG	GG	TG	GG	GG	TT	TG	TG	GG	TG	GG	GG	TG	TG	TG	TG	TG	TG	TG	GG	GG	GG
Affx-79530840	TC	TT	TT	TC	TC	TC	TT	TT	TC	TT	TC	TC	TT	TT	TT	TT	TT	TT	TC	CC	TT	TC	TT	TT	TT	TC	TC	TC	TC	TT	TC	CC	TT	TC	TT	TC	TT	CC	TC	TC	TC	TC	TT	TT	TT	TT	TC	CC	CC
DGAT2&DGAT2L5-Window	A1021	A1045	A1113	A1120	A1121	A1151	A1168	A1173	A1275	A1309	A1324	A1326.5	A1326	A1339	A1345	A1367	A1371	A1399	A1409	A1462	A1486	A1490	A1510	A1518	A1539	A1540	A1541	A1545	A1553	A1570	A1574	A1575	A1578	A1580	A1582	A1585	A1589	A1591	A1597	A1598	A1602	A1603	A1604	A1607	A1608	A1610	A1624	A1627	A1634
Affx-79540124	TT	TG	TT	TG	TG	TG	TG	TT	TG	TT	TG	TG	TG	TT	TT	TG	TT	TG	TG	TG	TG	GG	TT	TG	TT	TT	TG	TT	TG	TT	TG	TT	GG	TT	TT	TT	GG	TT	TT	TG	TG	TT	TT	TT	TG	GG	TG	TT	TT
Affx-79535467	AA	AT	AA	AT	AT	AT	AT	AA	AT	AA	AT	AT	AT	AA	AA	AT	AA	AT	AT	AT	AT	TT	AA	AT	AA	AA	AT	AA	AT	AA	AT	AA	AT	AA	AA	AA	AT	AA	AA	AT	AT	AA	AA	AA	AT	TT	AT	AA	AA
Affx-79566696	TC	TT	TC	TC	TC	CC	TC	TT	TC	TC	TC	TC	TT	TC	TT	TC	TT	TC	TC	CC	CC	CC	CC	TC	CC	CC	TC	CC	CC	TC	TC	TT	TT	TT	CC	CC	TC	TC	TC	TC	TT	TT	TC	TT	TC	TC	CC	TT	TC
Affx-79599858	AG	AA	AG	AG	AG	GG	AG	AA	AG	AG	AG	AG	AA	AG	AA	AG	AA	AG	AG	GG	GG	GG	GG	AG	GG	GG	AG	GG	GG	AG	AG	AA	AA	AA	GG	GG	AG	AG	AG	AG	AA	AA	AG	AA	AG	AG	GG	AA	AG
Affx-79573044	TT	TT	TT	TT	TT	TT	TT	TT	TT	TT	TT	TT	TT	TT	TT	TT	TT	TG	TT	TT	TT	TT	TT	TT	TT	TT	TT	TT	TT	TT	TT	TT	TT	TT	TT	TT	TT	TT	TT	TT	TT	TT	TT	TT	TT	TT	TT	TT	TT
Affx-79579776	TC	CC	TC	TC	TC	TT	TC	CC	TC	TC	TC	TC	CC	TC	CC	TC	CC	TC	TC	TT	TT	TT	TT	TC	TT	TT	TC	TT	TT	TC	TC	CC	CC	CC	TT	TT	TC	TC	TC	TC	CC	CC	TC	CC	TC	TC	TT	CC	TC
Affx-79524464	GG	AG	GG	GG	AG	GG	AG	GG	AG	GG	GG	GG	AG	GG	AG	GG	GG	GG	GG	GG	GG	GG	GG	AG	GG	GG	AG	GG	GG	GG	GG	AG	AG	GG	GG	GG	GG	AG	GG	GG	AG	AG	GG	AG	AG	AG	GG	GG	GG
Affx-79579210	AA	AT	AA	AA	AT	AA	AT	AA	AT	AA	AA	AA	AT	AA	AT	AA	AA	AA	AA	NA	AA	AA	AA	AT	AA	AA	AT	AA	AA	AA	AA	AT	AT	AA	AA	AA	AA	AT	AA	AA	AT	AT	AA	AT	AT	AT	AA	AA	AA
Affx-79560469	TT	TT	TT	TC	TC	TT	TC	TT	TC	TT	TT	TC	TC	TT	TT	TC	TT	TT	TT	TC	TC	CC	TT	TC	TT	TT	TT	TT	TC	TT	TC	TT	TT	TT	TT	TT	TC	TT	TT	TC	TT	TT	TT	TT	TT	TC	TC	TT	TT
Affx-79574978	TT	TT	TT	TC	TC	TT	TC	TT	TC	TT	TT	TC	TC	TT	TT	TC	TT	TT	TT	TC	TC	CC	TT	TC	TT	TT	TT	TT	TC	TT	TC	TT	TT	TT	TT	TT	TC	TT	TT	TC	TT	TT	TT	TT	TT	TC	TC	TT	TT
Affx-79589316	GG	AG	GG	AG	AA	AG	AA	GG	AA	GG	GG	AG	AA	GG	AG	AG	GG	GG	GG	AG	AG	AA	GG	AA	GG	GG	AG	GG	AG	GG	AG	AG	AG	GG	GG	GG	AG	AG	GG	AG	AG	AG	GG	AG	AG	AA	AG	GG	GG
Affx-79608376	GG	AG	GG	AG	AG	GG	AG	GG	AG	GG	GG	AG	AA	GG	GG	AG	GG	GG	GG	AG	AG	AA	GG	AA	GG	GG	AG	GG	AG	GG	AG	GG	AG	GG	GG	GG	AG	AG	GG	AG	AG	AG	GG	GG	AG	AA	AG	GG	GG
Affx-79551001	AA	AA	AA	AA	AG	AG	AG	AA	AG	AA	AA	AA	AA	AA	AG	AA	AA	AA	AA	AA	AA	AA	AA	AA	AA	AA	AA	AA	AA	AA	AA	AG	AA	AA	AA	AA	AA	AA	AA	AA	AA	AA	AA	AG	AA	AA	AA	AA	AA
Affx-79594456	TG	NA	TT	TT	TT	TT	TT	GG	TT	TT	TT	TT	TT	TG	TG	TT	TT	TG	TT	TT	TT	TT	TT	TT	TG	TT	TT	TT	TT	TG	TT	TT	TT	TG	GG	TG	TT	TT	TT	TT	TT	TG	TG	TT	TT	TT	TT	TT	TT
Affx-79571238	CC	CC	CC	CC	CC	CC	CC	CC	CC	CC	CC	CC	CC	CC	TC	CC	CC	CC	CC	CC	CC	CC	CC	CC	CC	CC	CC	CC	CC	CC	CC	CC	CC	CC	CC	CC	CC	CC	CC	CC	CC	CC	CC	CC	CC	CC	CC	CC	CC
Affx-40691579	AG	AA	AA	AA	AA	AA	AA	GG	AA	AA	AA	AA	AA	AG	AG	AA	AA	AG	AA	AA	AA	AA	AA	AA	AG	AA	AA	AA	AA	AG	AA	AA	AA	AG	GG	AG	AA	AA	AA	AA	AA	AG	AG	AA	AA	AA	AA	AA	AA
Affx-79542597	TC	TT	TT	TT	TT	TT	TT	CC	TT	TT	TT	TT	TT	TC	TT	TT	TT	TC	TT	TT	TT	TT	TT	TT	TC	TT	TT	TT	TT	TC	TT	TT	TT	TC	CC	TC	TT	TT	TT	TT	TT	TC	TC	TT	TT	TT	TT	TT	TT
Affx-79561872	TC	TT	TT	TT	TT	TT	TT	CC	TT	TT	TT	TT	TT	TC	TC	TT	TT	TC	TT	TT	TT	TT	TT	TT	TC	TT	TT	TT	TT	TC	TT	TT	TT	TC	CC	TC	TT	TT	TT	TT	TT	TC	TC	TT	TT	TT	TT	TT	TT
Affx-79576283	CG	CG	CC	CC	CC	CC	CC	GG	CC	CC	CC	CC	CG	CG	CG	CC	CC	CG	CC	CC	CC	CC	CC	CG	CG	CC	CG	CC	CC	CG	CC	CC	GG	CG	GG	CG	CG	CG	CC	CC	CG	GG	CG	CC	CG	CG	CC	CC	CC
Affx-79547804	TC	TC	CC	CC	CC	CC	CC	TT	CC	CC	CC	CC	TC	TC	TC	CC	CC	TC	CC	CC	CC	CC	CC	TC	TC	CC	TC	CC	CC	TC	CC	CC	TT	TC	TT	TC	TC	TC	CC	CC	TC	TT	TC	CC	TC	TC	CC	CC	CC
Affx-79558884	TG	TT	TT	TT	TT	TT	TT	GG	TT	TT	TT	TT	TT	TG	TG	TT	TT	TG	TT	TT	TT	TT	TT	TT	TG	TT	TT	TT	TT	TG	TT	TT	TT	TG	GG	TG	TT	TT	TT	TT	TT	TG	TG	TT	TT	TT	TT	TT	TT
Affx-79537724	AG	GG	AA	AA	AG	AG	AG	GG	AG	AA	AA	AA	AG	AG	GG	AA	AA	AG	AA	AA	AA	AA	AA	AG	AG	AA	AG	AA	AA	AG	AA	AG	GG	AG	GG	AG	AG	AG	AA	AA	AG	GG	AG	AG	AG	AG	AA	AA	AA
Affx-79528444	CC	TT	CC	CC	TC	TC	TT	CC	TC	CC	CC	CC	TC	CC	TC	CC	CC	CC	CC	CC	CC	TC	CC	TC	CC	CC	TC	CC	CC	CC	CC	TC	TT	CC	CC	CC	TC	TC	CC	CC	TC	TC	CC	TC	TC	TT	CC	CC	CC
DGAT2L7-Window	A1021	A1045	A1113	A1120	A1121	A1151	A1168	A1173	A1275	A1309	A1324	A1326.5	A1326	A1339	A1345	A1367	A1371	A1399	A1409	A1462	A1486	A1490	A1510	A1518	A1539	A1540	A1541	A1545	A1553	A1570	A1574	A1575	A1578	A1580	A1582	A1585	A1589	A1591	A1597	A1598	A1602	A1603	A1604	A1607	A1608	A1610	A1624	A1627	A1634
Affx-79539730	AG	GG	AG	AA	AA	GG	AA	GG	AG	AG	AA	AA	AG	GG	AA	GG	AG	AG	AG	AG	GG	AG	AG	GG	AG	AA	AG	AG	GG	AG	AG	AG	AG	AG	AG	AA	AA	AG	GG	AG	AA	GG	AG	AG	NA	AG	AG	GG	GG
Affx-79531835	AG	GG	GG	AA	AG	GG	AA	GG	AG	AG	AA	AG	GG	GG	AA	GG	GG	AG	GG	GG	GG	AG	AG	GG	AG	AA	GG	AG	GG	GG	GG	AA	GG	AG	AG	AA	AA	AG	GG	AG	AG	GG	AG	GG	GG	AG	AG	GG	GG
Affx-79609499	TC	TT	TC	CC	CC	TT	CC	TT	TC	TC	CC	TC	TC	TT	CC	TT	TC	TC	TC	TC	TT	TC	TC	TT	TC	CC	TC	TC	TT	TC	TC	CC	TC	TC	TC	CC	CC	TC	TT	TC	CC	TT	TC	TC	TT	TC	TC	TT	TT
Affx-79583935	AG	AG	AG	GG	GG	AA	GG	AG	GG	GG	GG	AG	GG	GG	GG	AA	AG	AG	AG	AG	AG	AG	AG	AG	AG	GG	AG	AG	AG	GG	AG	GG	AG	GG	AG	GG	GG	GG	AG	AG	GG	AG	GG	GG	GG	GG	AG	AG	AG
Affx-79572804	AA	AG	GG	AG	GG	AA	AG	AG	GG	GG	GG	AG	GG	GG	AG	AA	AG	AG	AG	AG	AG	AA	AG	AG	AG	GG	AG	AG	AG	GG	AG	GG	AG	GG	AG	AG	GG	GG	AG	AG	GG	AG	AG	GG	GG	GG	AG	GG	AG
Affx-79593032	AA	AG	GG	AG	AG	AG	AA	GG	AG	AG	AA	AG	GG	GG	AA	AA	AG	AA	GG	GG	AG	AA	GG	GG	AA	GG	AG	GG	AG	GG	GG	AG	GG	AG	AA	AA	AA	GG	AG	AA	GG	GG	AG	GG	GG	AG	AA	AG	GG
Affx-79538511	CC	CC	AC	CC	CC	CC	CC	CC	CC	CC	CC	CC	CC	CC	CC	CC	CC	CC	CC	CC	CC	CC	AC	CC	CC	AC	CC	CC	CC	CC	CC	CC	CC	CC	CC	CC	CC	AC	CC	CC	AC	CC	CC	CC	CC	CC	CC	CC	CC
Affx-79587828	AA	AA	AG	GG	GG	AG	AG	AG	AG	AG	GG	GG	AG	AA	GG	AG	AG	AG	GG	GG	AG	AG	AG	AG	AG	AA	AG	AG	AG	AG	GG	GG	GG	AG	GG	GG	GG	AA	AG	GG	AG	AG	AA	AG	AA	AG	AG	AG	AG
Affx-79593033	GG	GG	AA	GG	AG	AG	GG	AG	GG	GG	GG	AG	AG	GG	GG	GG	AG	GG	AA	AA	GG	GG	AA	AG	GG	AG	AG	AG	GG	AG	AA	GG	AA	GG	GG	GG	GG	AG	GG	GG	AA	AG	GG	AG	GG	GG	GG	GG	AG
Affx-79581548	GG	GG	GG	AA	GG	GG	GG	AA	GG	GG	GG	AG	GG	GG	AG	AG	GG	GG	GG	AG	GG	AG	GG	AG	GG	GG	GG	GG	AG	GG	AG	AG	GG	GG	AA	AG	GG	GG	AG	AG	GG	AG	GG	GG	GG	GG	GG	GG	GG
Affx-79576894	AA	AA	GG	AA	AG	AA	AA	AG	AA	AA	AA	AG	AG	AA	AA	AA	AG	AA	AG	GG	AA	AA	AA	AG	AA	AA	AA	AA	AA	AG	GG	AA	AG	AA	AG	AA	AA	AA	AA	AA	AG	AG	AA	AG	AA	AA	AA	AG	AA
Affx-79590413	AG	AG	AG	AA	AG	AG	AA	AA	AA	AA	AA	AA	AG	AA	AA	AG	GG	AA	AG	AG	AG	AA	AA	AA	AG	AA	AG	AA	AA	AG	AG	AA	AG	AA	AA	AA	AA	AA	AA	AA	AG	AA	AA	AG	AA	AA	AG	AA	AA
Affx-79579940	CC	CC	CC	AA	AA	AC	AC	AC	AC	AC	AA	AC	AA	CC	AA	AC	CC	AA	AA	AC	CC	AC	AC	CC	AC	AC	AC	AA	AC	AC	CC	AA	AA	AC	AC	AA	AA	CC	AC	AA	CC	CC	AC	AA	CC	AC	AC	AC	AA
Affx-79524144	AG	AG	AA	GG	AG	AG	AA	AG	AA	AA	AA	AA	AG	AA	AG	GG	AG	AA	AG	AG	AA	AG	AA	AA	AG	AA	AG	AA	AG	AG	AA	AG	AG	AA	AG	AG	AA	AA	AG	AG	AA	AA	AA	AG	AA	AA	AG	AA	AA
Affx-79550476	AG	AG	AG	AG	GG	AG	GG	AG	GG	GG	GG	AG	GG	GG	AG	AG	AA	GG	GG	AG	AG	GG	GG	AG	AG	GG	AG	GG	GG	AG	NA	GG	GG	GG	AG	GG	GG	GG	GG	GG	AG	AG	GG	GG	GG	GG	AG	GG	GG
Affx-79578841	CC	CC	AC	CC	CC	CC	CC	AC	CC	CC	CC	AC	CC	CC	CC	CC	AC	CC	CC	AC	CC	CC	CC	AC	CC	CC	CC	CC	CC	CC	AC	CC	CC	CC	AC	CC	CC	CC	CC	CC	AC	AC	CC	CC	CC	CC	CC	CC	CC
Affx-79570757	CC	CC	TC	CC	CC	CC	CC	TC	CC	CC	CC	TC	CC	CC	CC	CC	TC	CC	CC	TC	CC	CC	CC	TC	CC	CC	CC	CC	CC	CC	TC	CC	CC	CC	TC	CC	CC	CC	CC	CC	TC	TC	CC	CC	CC	CC	CC	TC	CC
Affx-79529213	AG	AG	AA	AG	AG	AG	AA	AA	AA	AA	AA	AA	AG	AA	AG	AA	AA	AA	AG	AG	AA	AA	AA	AA	AG	AA	AG	AA	AA	AG	AG	AA	AG	AA	AA	AA	AA	AA	AA	AA	AA	AA	AA	AG	AA	AA	AA	AA	AA
Affx-79544591	TC	TT	TT	TT	TT	TT	TC	TT	TT	TT	TT	TT	TT	TT	TT	TC	TC	TT	TT	TT	TT	TC	TT	TT	TT	TT	TT	TT	TT	TT	TT	TT	TT	TT	TT	TT	TT	TT	TT	TT	TT	TT	TC	TT	TT	TT	TC	TT	TT
DGAT2L3&DGAT2L4&DGAT2L6-Window	A1021	A1045	A1113	A1120	A1121	A1151	A1168	A1173	A1275	A1309	A1324	A1326.5	A1326	A1339	A1345	A1367	A1371	A1399	A1409	A1462	A1486	A1490	A1510	A1518	A1539	A1540	A1541	A1545	A1553	A1570	A1574	A1575	A1578	A1580	A1582	A1585	A1589	A1591	A1597	A1598	A1602	A1603	A1604	A1607	A1608	A1610	A1624	A1627	A1634
Affx-79537588	TC	TC	TT	TC	CC	TT	CC	CC	TT	CC	TC	TC	TC	CC	CC	CC	TC	TC	TT	TC	TT	CC	TT	TT	TT	TC	CC	TT	CC	CC	TC	CC	TC	CC	TT	TT	CC	TT	TC	TC	TC	TC	TC	TC	TT	TC	TC	CC	TT
Affx-79565441	AG	GG	GG	AG	AA	GG	AA	AA	GG	AA	AG	AG	AG	AA	AA	AA	AG	AG	GG	AG	GG	AA	GG	GG	GG	AG	AA	GG	AA	AA	AG	AA	AG	AA	GG	GG	AA	GG	AG	AG	AG	AG	AG	AG	GG	AG	AG	AA	GG
Affx-79576608	TC	CC	CC	CC	TT	CC	TT	TT	CC	TT	TC	TC	TC	TT	TC	TT	TC	TC	CC	TC	CC	TT	CC	CC	CC	CC	TT	CC	TT	TC	TC	TT	CC	TT	CC	CC	TT	CC	TC	TC	TC	TC	TC	TC	CC	TC	TC	TT	CC
Affx-79564544	TC	CC	CC	TC	TT	CC	TT	TT	CC	TT	TC	TC	TC	TT	TT	TT	TC	TC	CC	TC	CC	TT	CC	CC	CC	TC	TT	CC	TT	TT	TC	TT	TC	TT	CC	CC	TT	CC	TC	TC	TC	TC	TC	TC	CC	TC	TC	TT	CC
Affx-79607093	TC	CC	TT	TC	CC	CC	CC	CC	TC	CC	CC	CC	CC	CC	TC	CC	TC	CC	CC	CC	TC	CC	CC	TC	CC	TC	TC	CC	CC	TC	CC	CC	TC	CC	TC	TC	CC	TC	TC	TC	CC	TC	CC	TC	CC	CC	CC	CC	TC
Affx-79544978	AG	AA	AA	AA	AA	AA	AG	AG	AA	AA	AA	AG	GG	AA	AA	AA	AA	AA	AA	AA	AA	AG	AA	AA	AA	AG	AA	AA	AA	AA	GG	AG	AA	AG	AA	AA	AG	AA	AA	AA	AG	AG	AA	AA	AA	AA	AA	AA	AA
Affx-79583587	GG	GG	GG	GG	GG	GG	GG	GG	GG	GG	GG	GG	TT	GG	GG	GG	GG	GG	GG	GG	GG	GG	GG	GG	GG	TG	GG	GG	GG	GG	TG	GG	GG	GG	GG	GG	GG	GG	GG	GG	GG	GG	GG	GG	GG	GG	GG	GG	GG
Affx-79605063	TT	TT	TT	TT	TT	TT	TT	TT	TT	TT	TT	TT	TG	TT	TT	TT	TT	TT	TT	TT	TT	TT	TT	TT	TT	TG	TT	TT	TT	TT	TG	TT	TT	TT	TT	TT	TT	TT	TT	TT	TT	TT	TT	TT	TT	TT	TT	TT	TT
Affx-79571165	TC	TT	CC	TC	TT	TT	TC	TC	TC	TT	TT	TC	TT	TT	TC	TT	TT	TT	TT	TT	TC	TC	TT	TT	TT	TT	TT	TT	TT	TC	TC	TC	TC	TC	TT	TT	TC	TT	TT	TC	TC	TC	TT	TT	TT	TT	TT	TT	TT
Affx-79590843	TC	CC	TT	TC	CC	CC	TC	TC	TC	CC	CC	TC	CC	CC	TC	CC	CC	CC	CC	CC	TC	TC	CC	CC	CC	CC	CC	CC	CC	TC	TC	TC	TC	TC	CC	CC	TC	CC	CC	TC	TC	TC	CC	CC	CC	CC	CC	CC	CC
Affx-79524793	TT	TT	GG	TG	GG	TT	TG	TG	TG	GG	TG	TT	TG	GG	GG	GG	TG	TG	TT	TG	TG	TG	TT	TT	TT	TT	TG	TT	GG	GG	TT	TG	TG	TG	TT	TT	TG	TT	TG	GG	TT	TT	TG	TG	TT	TG	TG	GG	TT
Affx-48088019	AA	AA	CC	AC	AC	AA	AA	AC	AC	AA	AA	AA	AA	AC	AC	CC	AC	AA	AA	AC	AC	AC	AA	AA	AA	AA	AC	AA	CC	CC	AA	AA	AC	AA	AA	AA	AA	AA	AA	CC	AA	AA	AA	AA	AA	AC	AC	AC	AA
Affx-79595858	AG	GG	AA	AG	AA	GG	AG	AA	AG	AA	AG	AG	GG	AA	AG	AG	GG	AG	GG	AG	AG	AA	GG	GG	GG	GG	AG	GG	AA	AA	AG	AA	AG	AA	GG	GG	AA	GG	AG	AA	AG	AG	AG	GG	GG	AG	AG	AA	GG
Affx-79544979	CC	CC	TT	TC	TC	CC	CC	TC	TT	CC	CC	TC	CC	TC	TC	TC	CC	CC	TC	TC	TC	TC	TC	CC	CC	CC	TC	TC	TT	TC	CC	CC	CC	CC	CC	CC	CC	CC	CC	TT	CC	CC	CC	CC	TC	TT	TT	TC	CC
Affx-79571986	GG	GG	AA	AG	AG	GG	GG	AG	AA	GG	GG	AG	GG	AG	AG	AG	GG	GG	AG	AG	AG	AG	AG	GG	GG	GG	AG	AG	AA	AG	GG	GG	GG	GG	GG	GG	GG	GG	GG	AA	GG	GG	GG	GG	AG	AA	AA	AG	GG
Affx-79536425	GG	GG	TT	TG	TG	GG	GG	TG	TT	GG	GG	TG	GG	TG	TG	TG	GG	GG	TG	TG	TG	TG	TG	GG	GG	GG	TG	TG	TT	TG	GG	GG	GG	GG	GG	GG	GG	GG	GG	TT	GG	GG	GG	GG	TG	TT	TT	TG	GG
Affx-79538148	TC	TC	CC	TC	TC	TT	TT	TC	CC	TT	TT	TC	TT	TC	TC	TC	TC	TT	CC	CC	CC	TC	TC	TC	TT	TT	TC	TC	CC	TC	TT	TT	TT	TT	CC	TC	TT	TC	TC	CC	TT	TC	TC	TC	TC	CC	CC	TC	TC
Affx-79547579	TC	CC	TT	TC	TC	CC	CC	TC	TT	CC	CC	TC	CC	TC	TC	TC	TC	CC	TT	TT	TT	TC	TC	TC	CC	CC	TC	TC	TT	TC	CC	CC	CC	CC	TT	TC	CC	TC	TC	TT	CC	TC	TC	TC	TC	TT	TT	TC	TC
Affx-79575279	CC	CC	CC	CC	CC	CC	CC	CC	CC	CC	CC	CC	CC	CC	CC	CC	CC	CC	CC	CC	CC	CC	CC	CC	CC	CC	CC	CC	CC	CC	CC	CC	CC	CC	CC	CC	CC	CC	CC	CC	CC	CC	CC	CC	CC	CC	CC	CC	CC
Affx-79535323	AC	CC	CC	CC	CC	CC	CC	CC	AC	CC	CC	AC	CC	AC	CC	AC	AA	CC	AA	AC	AC	CC	AC	AC	CC	AC	CC	AC	CC	CC	CC	CC	CC	CC	AA	AC	CC	AC	AC	CC	CC	AC	AC	AC	AC	AC	AC	CC	AC
DGAT2L1-Window	A1021	A1045	A1113	A1120	A1121	A1151	A1168	A1173	A1275	A1309	A1324	A1326.5	A1326	A1339	A1345	A1367	A1371	A1399	A1409	A1462	A1486	A1490	A1510	A1518	A1539	A1540	A1541	A1545	A1553	A1570	A1574	A1575	A1578	A1580	A1582	A1585	A1589	A1591	A1597	A1598	A1602	A1603	A1604	A1607	A1608	A1610	A1624	A1627	A1634
Affx-79572433	TC	CC	CC	CC	CC	CC	TC	CC	TC	TC	CC	CC	CC	CC	CC	CC	CC	TC	CC	CC	CC	TC	CC	CC	TC	CC	CC	CC	TC	CC	CC	TC	CC	CC	CC	CC	TC	CC	CC	TC	CC	CC	CC	CC	CC	TC	CC	CC	CC
Affx-79551102	AG	AA	GG	GG	GG	GG	AA	AA	AG	AG	GG	AG	AA	AG	AG	GG	AG	AG	AG	GG	AG	AA	AG	AG	GG	AA	AG	AG	GG	GG	AG	AG	AA	AG	AA	AA	GG	AG	AG	AG	AA	AA	AG	GG	AA	AG	AA	AA	AA
Affx-79592065	GG	AG	GG	GG	GG	GG	GG	AG	GG	AG	GG	AG	AG	GG	GG	GG	AG	AA	GG	GG	GG	GG	GG	GG	GG	AG	GG	AG	GG	AG	GG	AA	AG	GG	AG	AG	AG	GG	AG	GG	AG	GG	AG	GG	GG	GG	GG	GG	GG
Affx-79580377	TT	TT	TT	TT	TT	TT	TT	TT	TT	TT	TT	TT	TT	TT	TT	TT	TT	TT	TT	TT	TT	TT	TT	TT	TT	TT	TT	TT	TT	TT	TT	TT	TT	TT	TT	TT	TT	TT	TT	TT	TT	TT	TT	TT	TT	TT	TT	TT	TT
Affx-79542718	TT	TG	TT	TT	TG	TT	TT	TG	TT	TT	TT	TT	TG	TT	TT	TT	TG	TG	TT	TT	TT	TT	TT	TT	TT	TG	TT	TG	TT	TT	TT	TG	TG	TT	TG	TG	TT	TT	TG	TT	TG	TT	TG	TT	TT	TT	TT	TT	TT
Affx-79547909	CC	TC	CC	CC	TC	CC	CC	TC	CC	CC	CC	CC	TC	CC	CC	CC	TC	TC	CC	CC	CC	CC	CC	CC	CC	TC	CC	TC	CC	CC	CC	TC	TC	CC	TC	TC	CC	CC	TC	CC	TC	CC	TC	CC	CC	CC	CC	CC	CC
Affx-79564408	TC	TC	TT	TT	TC	TT	TT	TC	TC	TT	TT	TT	TC	TT	TT	TT	TC	TC	TT	TT	TT	TT	TT	TT	TC	TC	TT	TC	TC	TT	TT	TC	TC	TT	TC	TC	TT	TT	TC	TC	TC	TT	TC	TT	TT	TC	TT	TT	TT
Affx-79596175	AA	AA	AA	AG	AA	AA	AA	AA	AA	AA	AA	AA	AA	AA	AG	AA	AA	AA	AA	AA	AA	AA	AA	AA	AG	AA	AG	AG	AG	AA	AA	AA	AA	AG	AA	AA	AG	AA	AA	AA	AA	AA	AA	AA	AA	AA	AA	AA	AA
Affx-79550334	TT	TC	CC	CC	CC	CC	TT	TC	TT	TC	CC	TC	TC	TC	TC	CC	CC	CC	TC	CC	TC	TT	TC	TC	TC	TC	TC	CC	TC	CC	TC	CC	TC	TC	TC	TC	CC	TC	CC	TT	TC	TT	CC	CC	TT	TT	TT	TT	TT
Affx-79584449	AT	AT	TT	TT	AT	TT	AA	NA	AT	AT	TT	AT	TT	AT	AT	TT	AT	AT	AT	TT	AT	AA	AT	AT	TT	AT	AT	AT	TT	TT	AT	AT	AA	AT	AT	AA	TT	AT	AT	AT	AA	AA	TT	TT	AA	AT	AA	AA	NA
Affx-79540201	TC	CC	CC	TC	TC	CC	CC	TC	TC	CC	CC	CC	TC	CC	TC	CC	CC	TC	CC	CC	CC	CC	CC	CC	TT	CC	TC	TT	TT	CC	CC	CC	TC	TC	CC	TC	TC	CC	TC	TC	TC	CC	CC	TC	CC	TC	CC	CC	CC
Affx-79591198	TC	CC	CC	TC	TC	CC	CC	TC	TC	CC	CC	CC	TC	CC	TC	CC	CC	TC	CC	CC	CC	CC	CC	CC	TT	CC	TC	TT	TT	CC	CC	CC	TC	TC	CC	TC	TC	CC	TC	TC	TC	CC	CC	TC	CC	TC	CC	CC	CC
Affx-79558968	TT	TC	CC	TC	TC	CC	TT	TT	TT	TC	CC	TC	TC	TC	TT	CC	TC	TC	TC	CC	TC	TT	TC	TC	TT	TC	TT	TT	TT	CC	TC	TC	TT	TT	TC	TT	TC	TC	TC	TT	TT	TT	CC	TC	TT	TT	TT	TT	TT
Affx-79563009	AG	GG	AA	AA	AA	AA	GG	AG	AG	GG	AA	GG	AG	AG	AG	AA	GG	AG	AG	AA	AG	GG	AG	AG	AA	GG	AG	AA	AA	AG	AG	GG	AG	AG	GG	AG	AG	AG	AA	AG	AG	GG	AG	AA	GG	AG	GG	GG	GG
Affx-79557732	AG	AG	GG	AG	GG	GG	AA	AG	AG	AG	GG	AG	GG	AG	AA	GG	GG	GG	AG	GG	AG	AA	AG	AG	AG	AG	AA	AG	AG	GG	AG	AG	AG	AA	AG	AG	AG	AG	GG	AG	AG	AA	GG	GG	AA	AG	AA	AA	AA
Affx-79554200	TC	TC	TT	TT	TT	TT	TT	TT	TC	TT	TT	TT	CC	TT	TT	TT	TC	TT	TT	TT	TT	TT	TT	TT	TC	TC	TT	TT	TC	TT	TT	TT	TT	TT	TC	TT	TT	TT	TT	TC	TT	TT	TC	TC	TT	TC	TT	TT	TT
Affx-79526490	CC	CC	TT	TT	TC	TT	CC	CC	CC	CC	TC	CC	TC	TC	TC	TC	TC	CC	TC	TT	TC	CC	TC	TC	CC	CC	TC	CC	TC	TC	TC	CC	CC	TC	CC	CC	TC	TC	TC	CC	CC	CC	TC	TT	CC	CC	CC	CC	CC
Affx-79608657	TC	TC	TT	TT	TC	TT	CC	CC	TC	CC	TT	CC	TT	TC	TC	TT	TT	CC	TC	TT	TC	CC	TC	TC	TT	TC	TT	TC	TT	TC	TC	CC	CC	TC	TC	CC	TC	TC	TC	TC	CC	CC	TT	TT	CC	TC	CC	TT	CC
Affx-79576803	CC	CC	CC	CC	CC	CC	CC	CC	CC	CC	CC	CC	CC	CC	CC	CC	CC	CC	CC	CC	CC	CC	CC	CC	CC	CC	TC	CC	CC	CC	CC	CC	CC	CC	CC	CC	CC	CC	CC	CC	CC	CC	CC	CC	CC	CC	CC	TC	CC
Affx-79554201	CC	AC	CC	CC	CC	CC	AC	CC	CC	AA	AC	CC	AC	AC	CC	AC	CC	AC	AC	CC	AC	AA	AC	AC	CC	AC	CC	AC	CC	CC	CC	AC	AC	AC	AC	AC	AC	AC	CC	AC	AC	AC	CC	AC	AA	AC	AC	CC	AA
Affx-79541819	CC	TC	TT	TC	TC	TT	CC	TC	CC	CC	TC	CC	CC	TC	CC	TC	CC	CC	TC	TT	TC	CC	TC	TC	CC	CC	CC	CC	CC	TC	TC	CC	CC	CC	CC	TC	CC	TC	TC	CC	CC	CC	TC	TC	CC	CC	CC	TC	CC
Affx-79565189	CC	CC	TT	TC	TT	TT	CC	TC	CC	CC	TC	CC	CC	TC	CC	TC	CC	TC	TC	TT	TC	CC	TC	TC	CC	CC	CC	CC	CC	TC	TC	CC	TC	CC	CC	TC	CC	TC	TT	CC	CC	CC	TC	TC	CC	CC	CC	TC	CC
Affx-79533556	CC	AC	CC	CC	CC	CC	AC	CC	CC	AA	AC	CC	AC	AC	CC	AC	CC	AC	AC	CC	AC	AA	AC	AC	CC	AC	CC	AC	CC	CC	CC	AC	AC	AC	AC	AC	AC	AC	CC	AC	AC	AC	CC	AC	AA	AC	AC	CC	AA
Affx-79600642	TT	TG	TT	TT	TT	TT	TG	TT	TT	NA	TG	TT	TG	TG	TT	TG	TT	TG	TG	TT	TG	GG	TG	TG	TT	TG	TT	TG	TT	TT	TT	TG	TG	TG	TG	TG	TG	TG	TT	TG	TG	TG	TT	TG	GG	TG	TG	TT	TG
Affx-79595394	TT	TT	CC	TC	TC	CC	TT	TC	TT	TT	TC	TC	TT	TC	TT	TT	TT	TC	TT	TC	TT	TT	TC	TC	TC	TT	TT	TC	TT	CC	TT	TT	TC	TT	TT	TC	TT	TC	CC	TT	TT	TT	TC	TC	TT	TT	TT	CC	TT
[truncated: 413 more columns]
